# Supplementary material for: Changes in muscle activity during the flexion and extension phases of arm cycling as an effect of power output are muscle-specific
Source: PeerJ. 2020 Sep 15;8:e9759. doi: 10.7717/peerj.9759 (PMC7500348; doi:10.7717/peerj.9759)
Supplement: Supplemental Information 1 [file peerj-08-9759-s001.xlsx]

## Sheet: BBEMG
Biceps Brachii - Flexion															Biceps Brachii - Extension
Workload															Workload
25F	5	10	15	20	25	30	35	40	45	50					bb25we	5	10	15	20	25	30	35	40	45	50
0.66	0.49	1.04	1.42	2.63	3.18	4.62	4.89	9.52	9.83	7.03	0.204982				0.27	0.21	0.35	0.43	0.52	0.6	0.78	0.87	1.35	1.48	1.29	0.0284364
0.72	0.85	1.12	2.76	3.5	4.29	5.38	11.57	11.18	8.03	10.45	0.245055				0.57	0.65	0.62	0.8	0.91	1.06	1.17	1.71	1.77	1.8	1.98	0.0334424
0.95	1.64	1.46	3.23	2.64	4.23	4.52	4.97	6.34	7.13	7.1	0.135345				0.23	0.24	0.35	0.4	0.57	0.66	0.86	1.07	1.1	1.17	1.44	0.0263515
1.27	0.98	1.08	1.99	5.39	4.02	4.63	8.13	8.35	9.77	12.89	0.252909				0.26	0.25	0.26	0.38	0.48	0.63	0.71	1.06	1.1	1.2	1.34	0.0264364
1.06	1.61	2.67	4.53	5.33	8.07	7.6	6.7	6.51	6.69	7.26	0.112158				0.2	0.24	0.4	0.43	0.71	1	1.05	1.07	1.12	1.08	0.97	0.0192848
0.61	1.21	2.58	2.52	5.05	5.74	8.22	8.59	8.8	8.46	9.34	0.192521				0.27	0.26	0.42	0.92	1.02	1.31	1.74	1.79	2.19	2.35	2.45	0.0512848
2.04	2.11	3.56	4.62	6.21	8.72	8.78	12.51	10.02	11.03	12.81	0.235818				0.2	0.43	0.29	0.61	0.79	0.93	1.12	1.77	1.54	1.94	1.94	0.039903
0.82	0.93	0.75	1.41	1.86	2.34	2.71	3.17	5.05	5.26	5.22	0.112339				0.29	0.29	0.35	0.56	0.8	0.94	0.98	1.02	1.46	1.75	1.85	0.0352
1.12	1.15	1.74	2.54	4.14	4.41	5.81	6.34	8.58	8.79	8.78	0.189358				0.37	0.38	0.45	0.78	0.89	0.95	1.36	1.44	2.14	2.09	2.27	0.0452727
0.47	0.77	0.95	2.1	1.68	3.78	3.48	4.66	3.57	4.93	4.23	0.090897				0.06	0.07	0.14	0.27	0.32	0.43	0.5	0.66	0.52	0.57	0.56	0.0118303
0.58	0.86	2.79	4.1	5.49	7.91	6.07	9.97	10.09	11.6	10.92	0.234861				0.28	0.31	0.7	0.75	1.05	1.37	1.33	2.96	2.12	2.14	2.01	0.0459636
0.936364	1.14545	1.79455	2.83818	3.99273	5.15364	5.62	7.40909	8.00091	8.32	8.73	0.182386				0.272727	0.302727	0.393636	0.575455	0.732727	0.898182	1.05455	1.40182	1.49182	1.59727	1.64545	0.0330369

## Sheet: TBEMG
Triceps Brachii - Flexion															Triceps Brachii - Extension
Workload															Workload
25F	5	10	15	20	25	30	35	40	45	50		25E	5	10	15	20	25	30	35	40	45	50
0.57	0.43	0.75	0.89	1.35	1.52	1.99	2.08	3.77	3.35	2.61	0.0665212	1.69	1.25	2.57	3.88	5.69	6.08	7.04	9.9	11.79	12.53	10.97	0.254958		TTEST	0.153915
1.02	1.14	1.66	3.04	3.73	3.89	4.9	7.14	6.26	6.48	6.52	0.132727	0.77	0.94	1.77	3.22	3.92	6.6	7.91	10.61	11.62	10.49	12.66	0.278667
1.75	1.85	1.73	2.81	3.41	3.58	3.98	4.67	4.84	4.71	5.38	0.0811636	1.36	1.71	2.53	3.03	4.44	5.08	6.58	8.64	8.83	9.47	11.03	0.2128
1.76	1.67	1.77	2.34	4.95	4.51	4.91	7.16	7.21	8.63	10.81	0.195952	1.11	1.05	1.09	1.65	1.85	2.35	2.33	3.42	3.69	3.9	4.85	0.0833455
2.82	3.76	5.75	7.92	8.24	9.88	10.44	10.08	9.15	9.9	10.43	0.1228	1.1	1.74	4.27	6.31	9.27	13.15	12.83	13.57	12.97	12.63	12.05	0.239018
0.49	0.56	1	1.47	1.65	2.26	2.75	3.16	3.57	4.28	3.58	0.0795879	1.27	1.24	1.85	4.88	5.53	6.58	8.07	8.35	7.98	8.24	8.56	0.164921
1.83	1.97	2.91	3.59	4.6	6.24	7.84	9.48	9.53	12.06	13.32	0.257139	0.72	1.21	1.2	1.88	2.56	3.33	3.98	4.69	5.06	5.75	6.78	0.127176
1.33	1.24	1.11	1.77	2.19	2.96	3.02	3.78	4.84	4.75	6.32	0.110764	1.7	1.68	2.05	3.26	4.69	5.65	5.46	5.62	6.73	8.35	9.27	0.160436
0.97	0.94	1.32	2.01	2.54	3.53	3.88	5.65	6.2	7.76	6.52	0.152642	1.78	1.46	2.16	3.98	3.98	5.1	5.7	6.57	8.9	8.53	11.18	0.200048
1	1.83	2.93	5.28	5.36	6.84	6.64	9.51	7.89	8.53	8.37	0.149527	0.54	0.87	1.53	3.43	5.01	5.36	7	8.69	7.46	6.69	6.44	0.144339
2.49	2.76	5.45	6.36	7.87	10.89	10.68	14.43	15.03	15.43	17.24	0.318788	2.16	2.23	4.46	5.55	6.84	9.28	9.95	13	15.59	17.04	14.51	0.324764		0.153915
25F	5	10	15	20	25	30	35	40	45	50	1	25E	5	10	15	20	25	30	35	40	45	50			0.453633
1.45727	1.65	2.39818	3.40727	4.17182	5.1	5.54818	7.01273	7.11727	7.80727	8.28182		1.29091	1.39818	2.31636	3.73364	4.88909	6.23273	6.98636	8.46	9.14727	9.42	9.84545

## Sheet: ECR EMG
ECR - Flexion															ECR - Extension
Workload															Workload
25F	5	10	15	20	25	30	35	40	45	50					bb25we	5	10	15	20	25	30	35	40	45	50
1.75	1.01	2.22	3.28	6.99	7.03	6.95	8.35	10.57	9.74	9.22	0.2024				3.47	2.12	4.32	5.81	8.28	8.32	10.09	11.96	14.01	13.41	15.8	0.291588
1.13	1.23	2.22	3.96	5.73	8.63	9.99	12.93	11.28	11.28	11.13	0.257067				0.91	0.96	1.96	2.98	3.64	5.1	5.53	6.55	7.77	7.53	8.14	0.165721
1.87	2.06	1.62	2.31	3.77	4.55	4.81	4.95	4.78	6.26	6.78	0.110436				0.96	1	1.48	2.11	1.87	2.75	3.63	4.31	4.99	4.52	4.24	0.0885333
1.61	1.54	1.49	2.22	4.81	4.78	5.08	7.15	9.5	11.42	12.67	0.258667				1.32	1.43	1.33	1.7	2.18	2.25	2.52	4.31	4.48	4.36	5.16	0.0913212
0.84	1.2	2.76	4.14	6.91	9.01	10.74	9.16	7.9	8.24	8.89	0.163455				1.18	0.8	2.87	4.97	8.11	9.14	11.61	10.45	11.24	11.04	11.57	0.236315
1.44	1.408	2.062	3.182	5.642	6.8	7.514	8.508	8.806	9.388	9.738	0.198405				1.568	1.262	2.392	3.514	4.816	5.512	6.676	7.516	8.498	8.172	8.982	0.174696

## Sheet: FCR EMG
FCR - Flexion															FCR - Extension
Workload															Workload
25F	5	10	15	20	25	30	35	40	45	50					bb25we	5	10	15	20	25	30	35	40	45	50
1.48	1.3	1.74	1.91	3.14	3.37	4.38	5.14	8.52	8.73	6.36	0.163067				1.1	0.78	1.52	1.44	1.59	1.74	2.19	2.2	3.61	2.98	4.89	0.0731394
1.87	1.54	2.8	4.49	6.35	5.97	6.8	9.17	10.02	8.21	9.71	0.179806				0.73	0.29	1.81	2.09	2.64	2.69	2.58	3.43	3.84	3.36	4.36	0.070897
2.19	3.04	2.83	4.91	4.07	5.46	6.87	7.4	7.94	8.12	8.36	0.135103				1.85	2.55	2.24	3.67	4.05	3.94	6.45	7.26	7.2	8.83	10.21	0.175588
2.19	1.83	1.99	2.95	6.8	5.33	5.02	8.36	6.99	8.79	9.56	0.171806				1.89	1.83	2.15	2.9	3.77	4.4	4.08	6.21	5.11	6.04	6.83	0.10943
1.64	1.79	2.94	4.91	6.24	7.09	7.85	8.15	9.31	9.55	9.19	0.171345				0.55	0.48	0.68	1.35	2.41	2.63	2.88	3.87	3.57	3.24	3.69	0.0758061
1.874	1.9	2.46	3.834	5.32	5.444	6.184	7.644	8.556	8.68	8.636	0.164225				1.224	1.186	1.68	2.29	2.892	3.08	3.636	4.594	4.666	4.89	5.996	0.100972

## Sheet: AD EMG
AD - Flexion															AD - Extension
Workload															Workload
25F	5	10	15	20	25	30	35	40	45	50					bb25we	5	10	15	20	25	30	35	40	45	50
0.52	0.4	0.65	0.71	0.84	0.95	1.19	1.3	2.21	2.12	1.65	0.0371636				2.64	1.93	2.65	3.25	3.62	4.26	6.2	6.44	11.66	12.02	9.29	0.22337
3.26	4.58	3.11	3.42	3.45	4.11	4.06	5.19	4.48	4.22	4.7	0.0234182				6.63	8.64	6.1	6.91	8.24	9.97	10.93	11.5	12.36	14.17	15.4	0.188267
0.41	0.74	0.58	0.9	0.77	1.14	1.6	1.61	1.68	2.02	1.96	0.0338667				1.14	1.64	1.57	1.56	2.45	2.67	4.11	5.58	6.59	7.1	6.93	0.148242
0.89	0.77	0.71	1.11	1.11	1.22	1	1.39	1.3	1.11	1.27	0.0107515				0.97	1.01	0.88	1.32	1.25	1.8	1.72	2.33	3.24	3.24	4.28	0.0711636
1.39	1.42	1.15	1.62	1.64	2.11	1.97	1.89	1.89	1.95	1.83	0.0136364				3.26	3.22	3.47	3.8	4.85	7.18	7.49	8.07	8.22	6.92	6.44	0.103273
1.294	1.582	1.24	1.552	1.562	1.906	1.964	2.276	2.312	2.284	2.282	0.0237673				2.928	3.288	2.934	3.368	4.082	5.176	6.09	6.784	8.414	8.69	8.468	0.146863

## Sheet: Brach EMG
Brach - Flexion															Brach - Extension
Workload															Workload
25F	5	10	15	20	25	30	35	40	45	50					bb25we	5	10	15	20	25	30	35	40	45	50
0.87	0.5	2.2	2.95	5.85	6.42	7.82	8.33	12.53	10.98	9.12	0.237309				0.25	0.19	0.33	0.43	0.64	0.7	0.92	1.06	1.42	1.52	1.26	0.0295636
1.29	1.47	2.73	5.86	7.69	9.05	11.14	15.68	14.31	14.08	14.34	0.319503				0.26	0.3	0.62	1.02	1.18	1.64	1.88	2.37	2.68	2.56	2.71	0.0574303
1.95	2.2	2.14	4.13	5.58	6.14	6.77	8.42	9.75	9.75	10.75	0.202994				0.34	0.34	0.47	0.6	0.65	0.91	1.09	1.35	1.64	1.34	1.49	0.0289939
3.76	2.76	3.19	4.75	11.66	9.74	9.64	14.75	14.08	17.01	17.98	0.350958				0.4	0.48	0.39	0.6	1.03	1.02	1.27	1.89	1.56	1.9	2.01	0.0387515
1.58	2.95	6.14	10.71	12.74	15.15	19.17	16.8	18.77	19.71	19.57	0.364933				0.17	0.16	0.44	0.62	0.91	1.24	1.19	1.34	1.42	1.32	1.33	0.0265818
1.89	1.976	3.28	5.68	8.704	9.3	10.908	12.796	13.888	14.306	14.352	0.295139				0.284	0.294	0.45	0.654	0.882	1.102	1.27	1.602	1.744	1.728	1.76	0.0362642
